# Supplementary material for: Somatic Mobilization: High Somatic Insertion Rate of mariner Transposable Element in Drosophila simulans
Source: Insects. 2022 May 12;13(5):454. doi: 10.3390/insects13050454 (PMC9144738; doi:10.3390/insects13050454)
Supplement: Supplementary file 1 [file insects-13-00454-s001.zip]

Archive with 1 entries (1 files):
- insects-1710231-supplementary.pdf
